# Supplementary material for: No evidence lithium supplementation extends lifespan in male Drosophila melanogaster
Source: Biogerontology. 2026 Mar 10;27(2):70. doi: 10.1007/s10522-026-10412-5 (PMC12975809; doi:10.1007/s10522-026-10412-5)
Supplement: Supplementary file 2 — Supplementary file2 (CSV 29 KB) [file 10522_2026_10412_MOESM2_ESM.csv]

dead	at risk	age	treat	dead	at risk	age	treat	dead	at risk	age	treat	dead	at risk	age	treat	dead	at risk	age	treat	dead	at risk	age	treat	dead	at risk	age	treat	dead	at risk	age	treat	dead	at risk	age	treat	dead	at risk	age	treat	dead	at risk	age	treat	dead	at risk	age	treat	dead	at risk
1	38	3	control_M@1	1	39	3	control_M@2	1	122	3	control_S@3	1	106	3	lithium_S@4	1	114	3	lithium_S@5	1	40	3	control_M@6	1	40	3	control_M@7	0	40	3	control_M@8	1	39	3	lithium_M@9	0	40	3	lithium_M@10	0	39	3	control_M@11	0	42	3	control_M@12	1	40
1	37	5	control_M@1	0	38	5	control_M@2	1	121	5	control_S@3	2	105	5	lithium_S@4	1	113	5	lithium_S@5	0	39	5	control_M@6	1	39	5	control_M@7	0	40	5	control_M@8	0	38	5	lithium_M@9	0	40	5	lithium_M@10	1	39	5	control_M@11	0	42	5	control_M@12	0	39
1	36	7	control_M@1	1	38	7	control_M@2	0	119	7	control_S@3	0	103	7	lithium_S@4	0	112	7	lithium_S@5	0	39	7	control_M@6	0	38	7	control_M@7	0	40	7	control_M@8	0	38	7	lithium_M@9	1	40	7	lithium_M@10	0	38	7	control_M@11	0	42	7	control_M@12	0	39
0	35	9	control_M@1	0	37	9	control_M@2	0	119	9	control_S@3	0	103	9	lithium_S@4	2	112	9	lithium_S@5	0	39	9	control_M@6	0	38	9	control_M@7	0	40	9	control_M@8	1	38	9	lithium_M@9	0	39	9	lithium_M@10	0	38	9	control_M@11	0	42	9	control_M@12	0	39
0	35	11	control_M@1	0	37	11	control_M@2	0	119	11	control_S@3	1	103	11	lithium_S@4	0	110	11	lithium_S@5	0	39	11	control_M@6	1	38	11	control_M@7	0	40	11	control_M@8	0	37	11	lithium_M@9	0	39	11	lithium_M@10	0	38	11	control_M@11	0	42	11	control_M@12	1	39
0	35	13	control_M@1	0	37	13	control_M@2	0	119	13	control_S@3	1	102	13	lithium_S@4	0	110	13	lithium_S@5	0	39	13	control_M@6	0	37	13	control_M@7	0	40	13	control_M@8	1	37	13	lithium_M@9	0	39	13	lithium_M@10	0	38	13	control_M@11	0	42	13	control_M@12	0	38
0	35	15	control_M@1	1	36	15	control_M@2	0	119	15	control_S@3	0	101	15	lithium_S@4	1	110	15	lithium_S@5	1	37	15	control_M@6	1	37	15	control_M@7	1	38	15	control_M@8	1	36	15	lithium_M@9	1	39	15	lithium_M@10	0	37	15	control_M@11	0	42	15	control_M@12	1	36
0	35	17	control_M@1	0	35	17	control_M@2	0	119	17	control_S@3	0	101	17	lithium_S@4	1	109	17	lithium_S@5	0	36	17	control_M@6	0	36	17	control_M@7	0	37	17	control_M@8	1	35	17	lithium_M@9	0	38	17	lithium_M@10	0	37	17	control_M@11	0	42	17	control_M@12	1	35
1	35	19	control_M@1	0	35	19	control_M@2	0	119	19	control_S@3	0	101	19	lithium_S@4	0	108	19	lithium_S@5	1	36	19	control_M@6	1	36	19	control_M@7	0	37	19	control_M@8	0	34	19	lithium_M@9	0	38	19	lithium_M@10	0	37	19	control_M@11	0	42	19	control_M@12	0	34
0	34	21	control_M@1	0	35	21	control_M@2	0	118	21	control_S@3	0	101	21	lithium_S@4	0	108	21	lithium_S@5	0	35	21	control_M@6	2	35	21	control_M@7	2	37	21	control_M@8	0	34	21	lithium_M@9	0	38	21	lithium_M@10	0	37	21	control_M@11	1	42	21	control_M@12	0	34
2	34	23	control_M@1	1	35	23	control_M@2	1	118	23	control_S@3	0	101	23	lithium_S@4	0	108	23	lithium_S@5	0	35	23	control_M@6	0	33	23	control_M@7	0	35	23	control_M@8	2	34	23	lithium_M@9	3	38	23	lithium_M@10	0	37	23	control_M@11	0	41	23	control_M@12	1	34
1	32	25	control_M@1	0	34	25	control_M@2	0	117	25	control_S@3	1	101	25	lithium_S@4	0	108	25	lithium_S@5	0	35	25	control_M@6	1	33	25	control_M@7	1	35	25	control_M@8	0	32	25	lithium_M@9	0	35	25	lithium_M@10	0	37	25	control_M@11	1	41	25	control_M@12	2	32
2	31	27	control_M@1	2	34	27	control_M@2	1	117	27	control_S@3	0	99	27	lithium_S@4	2	108	27	lithium_S@5	4	35	27	control_M@6	1	32	27	control_M@7	5	34	27	control_M@8	1	32	27	lithium_M@9	2	35	27	lithium_M@10	0	37	27	control_M@11	2	40	27	control_M@12	2	30
4	29	29	control_M@1	3	32	29	control_M@2	1	115	29	control_S@3	1	99	29	lithium_S@4	1	106	29	lithium_S@5	1	30	29	control_M@6	3	29	29	control_M@7	3	27	29	control_M@8	4	28	29	lithium_M@9	4	28	29	lithium_M@10	3	37	29	control_M@11	2	37	29	control_M@12	2	28
1	25	31	control_M@1	2	29	31	control_M@2	1	114	31	control_S@3	0	98	31	lithium_S@4	2	105	31	lithium_S@5	1	29	31	control_M@6	1	26	31	control_M@7	1	24	31	control_M@8	1	24	31	lithium_M@9	2	24	31	lithium_M@10	4	34	31	control_M@11	2	35	31	control_M@12	2	26
0	24	33	control_M@1	2	27	33	control_M@2	1	113	33	control_S@3	3	98	33	lithium_S@4	3	103	33	lithium_S@5	5	28	33	control_M@6	6	25	33	control_M@7	3	23	33	control_M@8	1	23	33	lithium_M@9	4	22	33	lithium_M@10	2	30	33	control_M@11	2	33	33	control_M@12	3	24
3	24	35	control_M@1	5	25	35	control_M@2	1	111	35	control_S@3	9	95	35	lithium_S@4	2	100	35	lithium_S@5	2	23	35	control_M@6	2	19	35	control_M@7	1	20	35	control_M@8	4	22	35	lithium_M@9	0	18	35	lithium_M@10	1	28	35	control_M@11	2	31	35	control_M@12	3	21
6	21	37	control_M@1	0	20	37	control_M@2	2	110	37	control_S@3	5	86	37	lithium_S@4	6	98	37	lithium_S@5	1	21	37	control_M@6	1	17	37	control_M@7	4	19	37	control_M@8	5	18	37	lithium_M@9	2	18	37	lithium_M@10	2	27	37	control_M@11	3	29	37	control_M@12	2	18
1	15	39	control_M@1	2	20	39	control_M@2	4	108	39	control_S@3	3	81	39	lithium_S@4	6	92	39	lithium_S@5	2	20	39	control_M@6	1	16	39	control_M@7	1	15	39	control_M@8	1	13	39	lithium_M@9	1	16	39	lithium_M@10	5	25	39	control_M@11	1	26	39	control_M@12	1	16
2	14	41	control_M@1	2	18	41	control_M@2	4	104	41	control_S@3	7	78	41	lithium_S@4	13	85	41	lithium_S@5	5	18	41	control_M@6	1	15	41	control_M@7	2	14	41	control_M@8	1	12	41	lithium_M@9	3	15	41	lithium_M@10	5	20	41	control_M@11	5	25	41	control_M@12	0	15
3	12	43	control_M@1	2	16	43	control_M@2	4	100	43	control_S@3	15	71	43	lithium_S@4	8	72	43	lithium_S@5	1	10	43	control_M@6	3	14	43	control_M@7	1	11	43	control_M@8	0	11	43	lithium_M@9	1	12	43	lithium_M@10	1	14	43	control_M@11	5	18	43	control_M@12	2	14
1	9	45	control_M@1	2	14	45	control_M@2	9	96	45	control_S@3	4	56	45	lithium_S@4	8	64	45	lithium_S@5	4	9	45	control_M@6	1	11	45	control_M@7	4	10	45	control_M@8	1	11	45	lithium_M@9	2	11	45	lithium_M@10	1	13	45	control_M@11	0	13	45	control_M@12	4	12
0	8	47	control_M@1	1	12	47	control_M@2	8	86	47	control_S@3	8	52	47	lithium_S@4	9	56	47	lithium_S@5	0	5	47	control_M@6	2	10	47	control_M@7	2	6	47	control_M@8	3	10	47	lithium_M@9	0	9	47	lithium_M@10	2	12	47	control_M@11	2	13	47	control_M@12	3	8
1	8	49	control_M@1	4	11	49	control_M@2	12	78	49	control_S@3	15	44	49	lithium_S@4	16	47	49	lithium_S@5	0	5	49	control_M@6	3	8	49	control_M@7	0	4	49	control_M@8	2	7	49	lithium_M@9	1	9	49	lithium_M@10	3	10	49	control_M@11	1	11	49	control_M@12	1	5
0	7	51	control_M@1	3	7	51	control_M@2	10	66	51	control_S@3	5	29	51	lithium_S@4	8	31	51	lithium_S@5	2	5	51	control_M@6	2	5	51	control_M@7	2	4	51	control_M@8	2	5	51	lithium_M@9	1	8	51	lithium_M@10	0	7	51	control_M@11	0	10	51	control_M@12	0	4
3	7	53	control_M@1	1	4	53	control_M@2	11	56	53	control_S@3	2	24	53	lithium_S@4	8	23	53	lithium_S@5	2	3	53	control_M@6	0	3	53	control_M@7	0	2	53	control_M@8	1	3	53	lithium_M@9	4	7	53	lithium_M@10	0	7	53	control_M@11	2	10	53	control_M@12	2	4
1	4	55	control_M@1	3	3	55	control_M@2	10	44	55	control_S@3	5	22	55	lithium_S@4	8	15	55	lithium_S@5	0	1	55	control_M@6	1	3	55	control_M@7	0	2	55	control_M@8	1	2	55	lithium_M@9	3	3	55	lithium_M@10	1	7	55	control_M@11	0	8	55	control_M@12	2	2
0	0	57	control_M@1	0	0	57	control_M@2	0	0	57	control_S@3	0	0	57	lithium_S@4	0	0	57	lithium_S@5	0	0	57	control_M@6	0	0	57	control_M@7	0	0	57	control_M@8	0	0	57	lithium_M@9	0	0	57	lithium_M@10	0	0	57	control_M@11	0	0	57	control_M@12
[truncated: 142 more columns]
