# Supplementary material for: No evidence lithium supplementation extends lifespan in male Drosophila melanogaster
Source: Biogerontology. 2026 Mar 10;27(2):70. doi: 10.1007/s10522-026-10412-5 (PMC12975809; doi:10.1007/s10522-026-10412-5)
Supplement: Supplementary file 3 — Supplementary file3 (CSV 28 KB) [file 10522_2026_10412_MOESM3_ESM.csv]

dead	at risk	age	treat	dead	at risk	age	treat	dead	at risk	age	treat	dead	at risk	age	treat	dead	at risk	age	treat	dead	at risk	age	treat	dead	at risk	age	treat	dead	at risk	age	treat	dead	at risk	age	treat	dead	at risk	age	treat	dead	at risk	age	treat	dead	at risk	age	treat	dead	at risk
0	111	2	lithium_S@1	0	83	2	control_S@2	0	43	2	lithium_M@3	1	40	2	control_M@4	0	118	2	lithium_S@5	1	119	2	control_S@6	0	48	2	lithium_M@7	0	40	2	control_M@8	0	40	2	lithium_M@9	0	40	2	control_M@10	0	41	2	lithium_M@11	0	40	2	control_M@12	0	42
0	109	4	lithium_S@1	1	83	4	control_S@2	0	43	4	lithium_M@3	0	39	4	control_M@4	0	118	4	lithium_S@5	0	118	4	control_S@6	0	48	4	lithium_M@7	0	40	4	control_M@8	0	40	4	lithium_M@9	0	40	4	control_M@10	1	41	4	lithium_M@11	0	40	4	control_M@12	0	42
0	109	6	lithium_S@1	0	81	6	control_S@2	0	43	6	lithium_M@3	0	39	6	control_M@4	0	118	6	lithium_S@5	0	118	6	control_S@6	0	48	6	lithium_M@7	2	40	6	control_M@8	0	40	6	lithium_M@9	0	40	6	control_M@10	1	40	6	lithium_M@11	0	40	6	control_M@12	0	42
0	109	8	lithium_S@1	1	81	8	control_S@2	0	43	8	lithium_M@3	0	39	8	control_M@4	0	118	8	lithium_S@5	0	117	8	control_S@6	0	48	8	lithium_M@7	1	38	8	control_M@8	0	40	8	lithium_M@9	0	40	8	control_M@10	0	39	8	lithium_M@11	0	40	8	control_M@12	0	42
0	109	10	lithium_S@1	1	79	10	control_S@2	0	43	10	lithium_M@3	0	39	10	control_M@4	0	118	10	lithium_S@5	0	117	10	control_S@6	0	48	10	lithium_M@7	0	37	10	control_M@8	2	40	10	lithium_M@9	0	40	10	control_M@10	0	39	10	lithium_M@11	0	40	10	control_M@12	0	42
1	109	12	lithium_S@1	0	78	12	control_S@2	1	43	12	lithium_M@3	0	39	12	control_M@4	0	118	12	lithium_S@5	0	117	12	control_S@6	0	48	12	lithium_M@7	0	37	12	control_M@8	0	38	12	lithium_M@9	0	40	12	control_M@10	0	39	12	lithium_M@11	0	40	12	control_M@12	1	42
0	108	14	lithium_S@1	0	78	14	control_S@2	0	42	14	lithium_M@3	0	39	14	control_M@4	0	118	14	lithium_S@5	0	117	14	control_S@6	0	48	14	lithium_M@7	0	37	14	control_M@8	3	38	14	lithium_M@9	0	40	14	control_M@10	0	39	14	lithium_M@11	0	40	14	control_M@12	0	41
0	108	16	lithium_S@1	0	78	16	control_S@2	0	42	16	lithium_M@3	1	39	16	control_M@4	0	118	16	lithium_S@5	0	117	16	control_S@6	0	45	16	lithium_M@7	0	35	16	control_M@8	0	35	16	lithium_M@9	1	40	16	control_M@10	1	39	16	lithium_M@11	0	38	16	control_M@12	3	41
0	108	18	lithium_S@1	0	78	18	control_S@2	1	42	18	lithium_M@3	2	38	18	control_M@4	0	117	18	lithium_S@5	1	117	18	control_S@6	2	45	18	lithium_M@7	2	35	18	control_M@8	3	35	18	lithium_M@9	1	39	18	control_M@10	3	38	18	lithium_M@11	4	38	18	control_M@12	0	38
0	104	20	lithium_S@1	0	78	20	control_S@2	0	41	20	lithium_M@3	1	36	20	control_M@4	1	117	20	lithium_S@5	0	115	20	control_S@6	2	42	20	lithium_M@7	0	33	20	control_M@8	2	32	20	lithium_M@9	3	38	20	control_M@10	0	35	20	lithium_M@11	2	34	20	control_M@12	2	38
3	104	22	lithium_S@1	1	78	22	control_S@2	1	41	22	lithium_M@3	0	35	22	control_M@4	0	116	22	lithium_S@5	0	115	22	control_S@6	1	40	22	lithium_M@7	0	33	22	control_M@8	1	30	22	lithium_M@9	2	35	22	control_M@10	1	35	22	lithium_M@11	4	32	22	control_M@12	0	35
0	101	24	lithium_S@1	1	77	24	control_S@2	2	40	24	lithium_M@3	2	35	24	control_M@4	1	116	24	lithium_S@5	2	115	24	control_S@6	2	39	24	lithium_M@7	2	33	24	control_M@8	2	29	24	lithium_M@9	5	33	24	control_M@10	0	33	24	lithium_M@11	3	28	24	control_M@12	4	35
0	101	26	lithium_S@1	0	75	26	control_S@2	4	37	26	lithium_M@3	0	33	26	control_M@4	9	114	26	lithium_S@5	1	113	26	control_S@6	0	37	26	lithium_M@7	0	31	26	control_M@8	2	27	26	lithium_M@9	0	28	26	control_M@10	4	33	26	lithium_M@11	0	25	26	control_M@12	0	31
0	101	28	lithium_S@1	0	75	28	control_S@2	3	33	28	lithium_M@3	2	33	28	control_M@4	1	105	28	lithium_S@5	0	112	28	control_S@6	1	37	28	lithium_M@7	1	31	28	control_M@8	3	25	28	lithium_M@9	2	28	28	control_M@10	0	29	28	lithium_M@11	1	25	28	control_M@12	4	31
3	91	30	lithium_S@1	0	75	30	control_S@2	0	30	30	lithium_M@3	1	30	30	control_M@4	2	104	30	lithium_S@5	6	112	30	control_S@6	3	30	30	lithium_M@7	2	27	30	control_M@8	3	22	30	lithium_M@9	3	23	30	control_M@10	2	29	30	lithium_M@11	2	24	30	control_M@12	5	26
5	88	32	lithium_S@1	1	75	32	control_S@2	1	30	32	lithium_M@3	4	29	32	control_M@4	3	101	32	lithium_S@5	2	106	32	control_S@6	1	27	32	lithium_M@7	1	25	32	control_M@8	3	19	32	lithium_M@9	2	20	32	control_M@10	2	27	32	lithium_M@11	5	21	32	control_M@12	1	21
9	81	34	lithium_S@1	0	0	34	control_S@2	0	0	34	lithium_M@3	0	0	34	control_M@4	0	0	34	lithium_S@5	2	71	34	control_S@6	0	0	34	lithium_M@7	0	0	34	control_M@8	0	0	34	lithium_M@9	0	0	34	control_M@10	0	0	34	lithium_M@11	0	0	34	control_M@12	1	13
3	72	36	lithium_S@1																	1	69	36	control_S@6																									2	12
2	69	38	lithium_S@1																	1	68	38	control_S@6																									0	10
7	67	40	lithium_S@1																	3	67	40	control_S@6																									1	10
9	60	42	lithium_S@1																	3	64	42	control_S@6																									4	9
16	51	44	lithium_S@1																	18	61	44	control_S@6																									3	5
11	35	46	lithium_S@1																	7	43	46	control_S@6																									1	2
11	24	48	lithium_S@1																	7	36	48	control_S@6																									1	1
2	13	50	lithium_S@1																	5	29	50	control_S@6																									0	0
3	11	52	lithium_S@1																	7	23	52	control_S@6
1	8	54	lithium_S@1																	2	16	54	control_S@6
2	7	56	lithium_S@1																	6	14	56	control_S@6
1	5	58	lithium_S@1																	0	8	58	control_S@6
1	4	60	lithium_S@1																	2	8	60	control_S@6
1	3	62	lithium_S@1																	0	6	62	control_S@6
2	2	64	lithium_S@1																	2	6	64	control_S@6
0	0	66	lithium_S@1																	2	4	66	control_S@6
																				2	2	68	control_S@6
																				0	0	70	control_S@6
[truncated: 138 more columns]
