# Supplementary material for: No evidence lithium supplementation extends lifespan in male Drosophila melanogaster
Source: Biogerontology. 2026 Mar 10;27(2):70. doi: 10.1007/s10522-026-10412-5 (PMC12975809; doi:10.1007/s10522-026-10412-5)
Supplement: Supplementary file 4 — Supplementary file4 (CSV 33 KB) [file 10522_2026_10412_MOESM4_ESM.csv]

ID	Treatment	Environment	Male Used	Mating Success	Female Entry	Latency	Duration	First.mate.LD	First mate comments	Second mate comments	Female Used	Remating Success	Female entry RM	R_Latency	R_Duration	WT.M	MU.M	WT.FEM	MU.FEM	MF	P1
1	Control	Single Sex	Y	Y	160	167	391	N			Y	Y	117	108	975	0	40	0	47	0.459770115	0
2	Control	Single Sex	Y	Y	182	89	1116	Y			Y	Y	224	66	1145	0	53	0	60	0.469026549	0
3	Control	Single Sex	Y	Y	204	189	1069	N			Y	Y	289	111	1035	0	54	1	92	0.367346939	0.006802721
4	Control	Single Sex	Y	Y	344	306	1760	Y	offspring number not noted on sheet	NM BUT USED FOR P1	Y	N	401	NA	NA	5	60	4	82	0.430463576	0.059602649
5	Control	Single Sex	Y	Y	402	288	1286	NA	Female lost post mate		N	NA	NA	NA	NA	NA	NA	NA	NA	NA	NA
6	Control	Single Sex	Y	Y	439	151	1515	Y			Y	Y	518	1023	643	NA	NA	NA	NA	NA	NA
7	Control	Single Sex	Y	Y	555	355	1711	Y			Y	Y	555	198	807	0	65	0	77	0.457746479	0
8	Control	Single Sex	Y	Y	582	288	1020	N			Y	Y	600	120	887	0	51	0	64	0.443478261	0
9	Control	Single Sex	Y	Y	606	337	1667	N			Y	Y	636	165	806	0	31	0	34	0.476923077	0
10	Control	Single Sex	Y	Y	672	444	1149	Y			Y	Y	660	7821	561	7	0	9	0	0.4375	1
11	Control	Single Sex	Y	Y	678	1465	161	N			Y	Y	719	811	827	0	45	0	52	0.463917526	0
12	Control	Single Sex	Y	Y	860	180	1450	Y			Y	N	787	NA	NA	NA	NA	NA	NA	NA	NA
13	Control	Single Sex	Y	Y	789	351	1305	Y		Female lost post mate	Y	Y	868	68	867	NA	NA	NA	NA	NA	NA
14	Control	Single Sex	Y	Y	812	488	920	N			Y	Y	921	400	857	0	28	0	31	0.474576271	0
15	Control	Single Sex	Y	N	1029	NA	NA	NA			N	NA	NA	NA	NA	NA	NA	NA	NA	NA	NA
16	Control	Single Sex	Y	Y	1051	318	1718	Y		NM BUT USED FOR P1	Y	N	1004	NA	NA	11	18	5	25	0.491525424	0.271186441
17	Control	Single Sex	Y	Y	1073	146	1201	Y			Y	Y	1050	210	831	0	27	0	42	0.391304348	0
18	Control	Single Sex	Y	Y	1177	137	1314	Y			Y	Y	1096	384	824	0	53	0	44	0.546391753	0
19	Control	Single Sex	Y	Y	1215	129	1284	Y			Y	N	1161	NA	NA	NA	NA	NA	NA	NA	NA
20	Control	Single Sex	Y	Y	1285	539	1280	Y			Y	Y	1209	91	1030	0	41	0	35	0.539473684	0
21	Control	Single Sex	Y	Y	1971	189	1051	Y			Y	Y	1269	231	976	1	34	0	54	0.393258427	0.011235955
22	Control	Single Sex	Y	Y	1412	208	1391	Y			Y	Y	1305	7384	832	0	63	8	62	0.473684211	0.060150376
23	Control	Single Sex	Y	Y	1445	377	1471	Y			Y	N	1353	NA	NA	NA	NA	NA	NA	NA	NA
24	Control	Single Sex	Y	Y	1729	215	2538	N			Y	Y	1477	306	707	0	63	0	65	0.4921875	0
25	Control	Single Sex	Y	Y	1745	160	845	Y			Y	Y	1518	624	946	0	48	0	43	0.527472527	0
26	Control	Single Sex	Y	Y	1768	137	1499	N			Y	Y	1671	590	316	1	42	0	54	0.443298969	0.010309278
27	Control	Single Sex	Y	Y	2121	252	1331	Y			Y	Y	1787	322	685	0	42	0	50	0.456521739	0
28	Control	Single Sex	Y	Y	2134	231	1345	N			Y	Y	1887	335	684	4	10	1	13	0.5	0.178571429
29	Control	Single Sex	Y	N	2147	NA	NA	NA	NM BUT USED FOR 2ND MATE; FEMALE DEAD AFTER MATE		N	NA	NA	NA	NA	NA	NA	NA	NA	NA	NA
30	Control	Single Sex	Y	Y	2170	395	1309	N		Female lost post mate	Y	Y	2068	236	665	NA	NA	NA	NA	NA	NA
31	Control	Single Sex	Y	Y	2389	329	1032	Y			Y	N	2135	NA	NA	NA	NA	NA	NA	NA	NA
32	Control	Single Sex	Y	Y	2406	5690	2125	N			Y	Y	2228	292	871	0	40	0	60	0.4	0
33	Control	Single Sex	Y	Y	2427	533	1671	N			Y	Y	2297	292	780	NA	NA	NA	NA	NA	NA
34	Control	Single Sex	Y	N	2665	NA	NA	NA			N	NA	NA	NA	NA	NA	NA	NA	NA	NA	NA
35	Control	Single Sex	Y	Y	2682	438	1025	Y			Y	N	2451	NA	NA	NA	NA	NA	NA	NA	NA
36	Control	Single Sex	Y	Y	2700	240	1205	Y			Y	Y	2521	256	771	0	37	3	56	0.385416667	0.03125
37	Control	Single Sex	Y	N	3379	NA	NA	NA			N	NA	NA	NA	NA	NA	NA	NA	NA	NA	NA
38	Control	Single Sex	Y	Y	3389	251	1356	N			Y	N	2669	NA	NA	NA	NA	NA	NA	NA	NA
39	Control	Single Sex	Y	Y	3409	220	1071	N			Y	Y	2741	84	940	0	36	0	65	0.356435644	0
40	Control	Single Sex	Y	Y	3427	175	1378	Y			Y	N	2908	NA	NA	NA	NA	NA	NA	NA	NA
41	Control	Single Sex	Y	Y	3732	296	1663	Y			Y	Y	2978	224	641	0	80	0	77	0.50955414	0
42	Control	Single Sex	Y	Y	3749	228	199	N			Y	Y	3062	474	705	0	68	0	85	0.444444444	0
43	Control	Single Sex	N	NA	NA	NA	NA	NA			N	NA	NA	NA	NA	NA	NA	NA	NA	NA	NA
44	Control	Single Sex	Y	Y	3785	288	646	N			Y	Y	3202	595	767	0	71	0	87	0.449367089	0
45	Control	Single Sex	Y	Y	4120	253	1486	Y			Y	Y	3353	12838	635	2	40	0	42	0.5	0.023809524
46	Control	Single Sex	Y	Y	4142	248	1595	Y			Y	N	3441	NA	NA	NA	NA	NA	NA	NA	NA
47	Control	Single Sex	N	NA	NA	NA	NA	NA			N	NA	NA	NA	NA	NA	NA	NA	NA	NA	NA
48	Control	Single Sex	N	NA	NA	NA	NA	NA			N	NA	NA	NA	NA	NA	NA	NA	NA	NA	NA
49	Control	Single Sex	Y	Y	4205	168	1037	Y			Y	Y	3769	8528	1049	0	56	0	56	0.5	0
50	Control	Single Sex	Y	Y	4479	270	1832	Y			Y	N	3908	NA	NA	NA	NA	NA	NA	NA	NA
51	Control	Single Sex	Y	Y	4772	193	1551	N			Y	Y	4024	185	995	0	62	0	71	0.466165414	0
52	Control	Single Sex	Y	Y	4793	3969	838	Y			N	NA	NA	NA	NA	NA	NA	NA	NA	NA	NA
53	Control	Single Sex	Y	Y	4812	255	1461	Y			Y	Y	4297	90	890	0	49	0	52	0.485148515	0
54	Control	Single Sex	Y	Y	4826	1502	1294	Y			Y	N	4372	NA	NA	NA	NA	NA	NA	NA	NA
55	Control	Single Sex	Y	Y	5185	787	1188	Y			Y	N	4445	NA	NA	NA	NA	NA	NA	NA	NA
56	Control	Single Sex	Y	Y	5204	326	1662	N	Began remating		Y	Y	4530	125	796	0	55	0	44	0.555555556	0
57	Control	Single Sex	N	NA	NA	NA	NA	NA			N	NA	NA	NA	NA	NA	NA	NA	NA	NA	NA
58	Control	Single Sex	Y	Y	5273	353	919	Y			Y	Y	5209	6390	600	0	45	0	47	0.489130435	0
59	Control	Single Sex	Y	Y	6392	47	2772	N			Y	Y	5277	466	223	0	41	0	53	0.436170213	0
60	Control	Single Sex	Y	Y	6409	193	1174	Y			N	NA	NA	NA	NA	NA	NA	NA	NA	NA	NA
61	Control	Single Sex	Y	Y	6425	211	1474	N			Y	Y	5475	3729	481	NA	NA	NA	NA	NA	NA
62	Control	Single Sex	Y	Y	6448	199	1473	N			Y	N	5633	NA	NA	NA	NA	NA	NA	NA	NA
63	Control	Single Sex	Y	Y	6771	416	3150	Y			Y	Y	5739	689	481	0	13	0	18	0.419354839	0
64	Control	Single Sex	Y	Y	6804	451	1540	N			Y	Y	5825	274	770	0	35	0	41	0.460526316	0
65	Control	Single Sex	Y	Y	6824	537	1233	Y			Y	Y	5900	307	1374	0	50	0	55	0.476190476	0
66	Control	Single Sex	Y	Y	6853	251	1142	Y			Y	N	5989	NA	NA	NA	NA	NA	NA	NA	NA
67	Control	Single Sex	Y	Y	7196	376	1376	N			Y	N	6082	NA	NA	NA	NA	NA	NA	NA	NA
68	Control	Single Sex	Y	Y	7216	196	698	N			Y	Y	6157	226	868	0	71	0	81	0.467105263	0
69	Control	Single Sex	Y	Y	7234	187	2408	Y			Y	N	6236	NA	NA	NA	NA	NA	NA	NA	NA
70	Control	Single Sex	Y	N	7270	NA	NA	NA			N	NA	NA	NA	NA	NA	NA	NA	NA	NA	NA
71	Control	Single Sex	Y	Y	7619	654	1209	Y			Y	N	6485	NA	NA	NA	NA	NA	NA	NA	NA
72	Control	Single Sex	Y	Y	7634	856	1633	Y			Y	Y	6568	9691	478	NA	NA	NA	NA	NA	NA
73	Control	Single Sex	Y	Y	7649	357	925	N			Y	Y	6628	326	876	0	45	0	52	0.463917526	0
74	Control	Single Sex	N	NA	NA	NA	NA	NA			N	NA	NA	NA	NA	NA	NA	NA	NA	NA	NA
75	Control	Single Sex	Y	Y	7773	744	2924	Y			Y	N	6778	NA	NA	NA	NA	NA	NA	NA	NA
76	Control	Single Sex	Y	Y	8105	338	978	NA	Female lost post mate		N	NA	NA	NA	NA	NA	NA	NA	NA	NA	NA
77	Control	Single Sex	Y	Y	8174	484	865	Y			Y	Y	6930	123	944	0	32	0	52	0.380952381	0
78	Control	Single Sex	Y	Y	8150	292	1245	Y			Y	N	7053	NA	NA	NA	NA	NA	NA	NA	NA
79	Control	Single Sex	Y	Y	8127	316	2044	Y			Y	Y	7134	8791	569	3	25	3	36	0.417910448	0.089552239
80	Control	Single Sex	Y	Y	8781	519	1323	N			Y	Y	7174	297	648	0	55	0	66	0.454545455	0
81	Control	Single Sex	Y	Y	8701	384	865	Y			Y	Y	7265	1812	782	9	56	5	56	0.515873016	0.111111111
82	Control	Single Sex	Y	Y	8715	370	852	Y			Y	Y	7393	12077	655	13	54	5	46	0.56779661	0.152542373
83	Control	Single Sex	Y	Y	8732	368	936	Y			Y	N	7473	NA	NA	NA	NA	NA	NA	NA	NA
84	Control	Single Sex	Y	Y	8751	590	1455	Y			Y	N	7603	NA	NA	NA	NA	NA	NA	NA	NA
85	Control	Single Sex	Y	N	9099	NA	NA	NA			N	NA	NA	NA	NA	NA	NA	NA	NA	NA	NA
86	Control	Single Sex	Y	Y	9115	671	1562	Y			Y	Y	7884	4447	1030	1	23	0	34	0.413793103	0.017241379
87	Control	Single Sex	Y	Y	9142	223	1335	N			Y	N	7980	NA	NA	NA	NA	NA	NA	NA	NA
88	Control	Single Sex	Y	Y	9159	302	1773	N			Y	Y	8059	233	697	0	68	0	75	0.475524476	0
89	Control	Single Sex	Y	Y	9547	841	518	N			Y	Y	8200	387	882	0	74	0	84	0.46835443	0
90	Control	Single Sex	Y	Y	9563	809	848	Y			Y	N	8285	NA	NA	NA	NA	NA	NA	NA	NA
91	Control	Single Sex	Y	Y	9589	568	1008	Y			Y	Y	8352	236	740	0	82	0	87	0.485207101	0
92	Control	Single Sex	Y	Y	9615	585	1116	Y			Y	N	8469	NA	NA	NA	NA	NA	NA	NA	NA
93	Control	Single Sex	Y	Y	10054	185	1748	Y			Y	N	8563	NA	NA	NA	NA	NA	NA	NA	NA
94	Control	Single Sex	Y	Y	10077	651	620	N			Y	Y	8635	483	981	0	83	0	83	0.5	0
95	Control	Single Sex	N	NA	NA	NA	NA	NA			N	NA	NA	NA	NA	NA	NA	NA	NA	NA	NA
96	Control	Single Sex	N	NA	NA	NA	NA	NA			N	NA	NA	NA	NA	NA	NA	NA	NA	NA	NA
97	Control	Single Sex	N	NA	NA	NA	NA	NA			N	NA	NA	NA	NA	NA	NA	NA	NA	NA	NA
98	Control	Single Sex	N	NA	NA	NA	NA	NA			N	NA	NA	NA	NA	NA	NA	NA	NA	NA	NA
99	Control	Single Sex	N	NA	NA	NA	NA	NA			N	NA	NA	NA	NA	NA	NA	NA	NA	NA	NA
100	Control	Single Sex	N	NA	NA	NA	NA	NA			N	NA	NA	NA	NA	NA	NA	NA	NA	NA	NA
101	Lithium	Single Sex	Y	Y	247	458	885	Y			Y	Y	134	248	837	0	66	0	57	0.536585366	0
102	Lithium	Single Sex	Y	Y	265	270	1055	Y			Y	N	246	NA	NA	NA	NA	NA	NA	NA	NA
103	Lithium	Single Sex	Y	Y	285	163	1628	Y			Y	N	315	NA	NA	NA	NA	NA	NA	NA	NA
104	Lithium	Single Sex	Y	Y	475	335	1483	Y			Y	N	441	NA	NA	NA	NA	NA	NA	NA	NA
105	Lithium	Single Sex	Y	Y	502	560	950	N			Y	Y	500	315	637	NA	NA	NA	NA	NA	NA
106	Lithium	Single Sex	Y	Y	530	330	1430	Y			Y	Y	525	5416	749	8	34	5	39	0.488372093	0.151162791
107	Lithium	Single Sex	Y	Y	961	129	1481	Y			Y	N	562	NA	NA	NA	NA	NA	NA	NA	NA
108	Lithium	Single Sex	Y	Y	775	215	1263	Y			Y	N	608	NA	NA	NA	NA	NA	NA	NA	NA
109	Lithium	Single Sex	Y	Y	790	271	1219	NA	Female lost post mate		N	NA	NA	NA	NA	NA	NA	NA	NA	NA	NA
110	Lithium	Single Sex	Y	Y	810	160	1214	Y			Y	Y	686	141	1199	0	40	0	58	0.408163265	0
111	Lithium	Single Sex	Y	Y	899	231	1527	NA		NM BUT USED FOR P1	Y	N	747	NA	NA	NA	NA	NA	NA	NA	NA
112	Lithium	Single Sex	Y	Y	947	363	1852	Y			Y	Y	805	5576	1145	0	37	0	63	0.37	0
113	Lithium	Single Sex	Y	Y	977	144	1099	Y			Y	N	887	NA	NA	NA	NA	NA	NA	NA	NA
114	Lithium	Single Sex	Y	Y	1001	559	1546	Y			Y	N	939	NA	NA	NA	NA	NA	NA	NA	NA
115	Lithium	Single Sex	Y	Y	1100	119	916	N			Y	Y	984	1289	909	0	57	0	61	0.483050847	0
116	Lithium	Single Sex	Y	Y	1132	557	291	N			Y	Y	1030	766	414	0	48	0	52	0.48	0
117	Lithium	Single Sex	Y	Y	1154	203	1407	Y			Y	Y	1057	691	811	0	35	1	25	0.573770492	0.016393443
118	Lithium	Single Sex	Y	Y	1311	524	5065	Y	Male & Female stuck together post mate		Y	Y	1118	193	845	0	63	0	51	0.552631579	0
119	Lithium	Single Sex	Y	Y	1335	145	1493	Y			Y	N	1171	NA	NA	NA	NA	NA	NA	NA	NA
120	Lithium	Single Sex	N	NA	NA	NA	NA	N	PSEUDOMATE EXCLUDE		NA	NA	NA	NA	NA	NA	NA	NA	NA	NA	NA
121	Lithium	Single Sex	Y	Y	1500	2048	1304	Y			Y	Y	1279	354	843	0	52	0	44	0.541666667	0
122	Lithium	Single Sex	Y	Y	1521	329	1356	Y			Y	Y	1318	2084	796	3	32	5	27	0.52238806	0.119402985
123	Lithium	Single Sex	Y	Y	1544	308	1458	Y			Y	N	1371	NA	NA	NA	NA	NA	NA	NA	NA
124	Lithium	Single Sex	Y	Y	1791	392	1062	Y			Y	N	1494	NA	NA	NA	NA	NA	NA	NA	NA
125	Lithium	Single Sex	Y	Y	1809	341	1250	Y			Y	N	1559	NA	NA	NA	NA	NA	NA	NA	NA
126	Lithium	Single Sex	Y	Y	1825	330	1135	Y		PSEUDOMATE EXCLUDE	N	NA	NA	NA	NA	NA	NA	NA	NA	NA	NA
127	Lithium	Single Sex	N	NA	NA	NA	NA	NA			N	NA	NA	NA	NA	NA	NA	NA	NA	NA	NA
128	Lithium	Single Sex	Y	Y	2214	232	1084	N			Y	Y	1904	169	654	2	26	1	33	0.451612903	0.048387097
129	Lithium	Single Sex	Y	Y	2204	246	856	NA	Female lost post mate		N	NA	NA	NA	NA	NA	NA	NA	NA	NA	NA
130	Lithium	Single Sex	Y	Y	2230	1101	710	N			Y	Y	2084	312	877	0	65	0	64	0.503875969	0
131	Lithium	Single Sex	Y	Y	2457	248	1107	N			Y	Y	2158	596	527	0	69	0	87	0.442307692	0
132	Lithium	Single Sex	Y	Y	2475	221	1258	NA	Female lost post mate		N	NA	NA	NA	NA	NA	NA	NA	NA	NA	NA
133	Lithium	Single Sex	Y	Y	2492	158	686	N			Y	N	2310	NA	NA	NA	NA	NA	NA	NA	NA
134	Lithium	Single Sex	Y	Y	2736	186	1344	Y			Y	N	2389	NA	NA	NA	NA	NA	NA	NA	NA
135	Lithium	Single Sex	Y	Y	2767	58	975	Y			Y	N	2473	NA	NA	NA	NA	NA	NA	NA	NA
136	Lithium	Single Sex	Y	Y	2789	201	1366	N			Y	Y	2535	326	720	0	48	0	49	0.494845361	0
137	Lithium	Single Sex	Y	Y	2910	6091	1180	Y			Y	Y	2608	611	941	1	32	0	41	0.445945946	0.013513514
138	Lithium	Single Sex	Y	Y	3457	381	1177	N			Y	Y	2683	338	728	0	70	0	75	0.482758621	0
139	Lithium	Single Sex	Y	Y	3475	364	828	Y			Y	Y	2760	222	671	0	54	0	75	0.418604651	0
140	Lithium	Single Sex	Y	Y	3493	964	1298	Y			Y	Y	2929	4629	525	9	49	8	65	0.442748092	0.129770992
141	Lithium	Single Sex	Y	Y	3834	409	764	N			Y	Y	3004	345	3054	4	46	0	65	0.434782609	0.034782609
142	Lithium	Single Sex	Y	Y	3854	339	1068	Y			Y	Y	3079	257	1123	2	89	1	74	0.548192771	0.018072289
143	Lithium	Single Sex	Y	Y	3873	315	1442	Y			Y	N	3140	NA	NA	NA	NA	NA	NA	NA	NA
144	Lithium	Single Sex	Y	Y	3899	289	1450	Y			Y	N	3232	NA	NA	NA	NA	NA	NA	NA	NA
145	Lithium	Single Sex	Y	Y	4247	271	1197	N			Y	N	3375	NA	NA	NA	NA	NA	NA	NA	NA
146	Lithium	Single Sex	Y	Y	4265	672	1105	N			Y	Y	3461	237	837	2	51	0	62	0.460869565	0.017391304
147	Lithium	Single Sex	Y	Y	4295	177	1201	Y			Y	N	3566	NA	NA	NA	NA	NA	NA	NA	NA
148	Lithium	Single Sex	Y	Y	4517	167	1145	Y			Y	Y	3663	1512	950	2	57	2	88	0.395973154	0.026845638
149	Lithium	Single Sex	Y	Y	4538	418	1175	N			N	NA	NA	NA	NA	NA	NA	NA	NA	NA	NA
150	Lithium	Single Sex	Y	Y	4565	475	1091	Y			Y	N	3926	NA	NA	NA	NA	NA	NA	NA	NA
151	Lithium	Single Sex	Y	Y	4870	614	831	Y			Y	Y	4040	14302	660	6	43	5	54	0.453703704	0.101851852
152	Lithium	Single Sex	Y	Y	4896	619	1145	N			Y	Y	4256	402	901	0	89	0	76	0.539393939	0
153	Lithium	Single Sex	Y	Y	4928	252	1028	N			Y	Y	4326	381	936	0	96	0	88	0.52173913	0
154	Lithium	Single Sex	Y	Y	4945	115	1041	N			Y	Y	4398	598	923	NA	NA	NA	NA	NA	NA
155	Lithium	Single Sex	Y	Y	5358	219	1958	Y			Y	N	4462	NA	NA	NA	NA	NA	NA	NA	NA
156	Lithium	Single Sex	Y	Y	5393	398	1447	Y			N	NA	NA	NA	NA	NA	NA	NA	NA	NA	NA
157	Lithium	Single Sex	N	NA	NA	NA	NA	NA			N	NA	NA	NA	NA	NA	NA	NA	NA	NA	NA
158	Lithium	Single Sex	Y	Y	5444	554	499	NA			N	NA	NA	NA	NA	NA	NA	NA	NA	NA	NA
159	Lithium	Single Sex	Y	Y	6482	274	1364	Y			Y	N	5297	NA	NA	NA	NA	NA	NA	NA	NA
160	Lithium	Single Sex	Y	Y	6501	716	1494	Y			Y	N	5417	NA	NA	NA	NA	NA	NA	NA	NA
161	Lithium	Single Sex	Y	Y	6516	278	876	Y			Y	N	5510	NA	NA	NA	NA	NA	NA	NA	NA
162	Lithium	Single Sex	Y	Y	6534	612	244	N			Y	Y	5653	173	876	0	44	0	54	0.448979592	0
163	Lithium	Single Sex	Y	Y	6890	119	1721	Y			Y	N	5756	NA	NA	NA	NA	NA	NA	NA	NA
164	Lithium	Single Sex	Y	Y	6910	461	2850	Y			Y	N	5841	NA	NA	NA	NA	NA	NA	NA	NA
165	Lithium	Single Sex	N	NA	NA	NA	NA	NA			N	NA	NA	NA	NA	NA	NA	NA	NA	NA	NA
166	Lithium	Single Sex	Y	Y	6954	417	1649	Y			Y	Y	6005	92	783	0	38	0	58	0.395833333	0
167	Lithium	Single Sex	Y	Y	7323	299	1879	Y			Y	Y	6106	10274	854	0	54	0	75	0.418604651	0
168	Lithium	Single Sex	Y	Y	7346	301	1524	Y			Y	N	6168	NA	NA	NA	NA	NA	NA	NA	NA
169	Lithium	Single Sex	Y	Y	7360	287	1074	Y			Y	N	6249	NA	NA	NA	NA	NA	NA	NA	NA
170	Lithium	Single Sex	Y	Y	7378	269	1814	Y			Y	N	6355	NA	NA	NA	NA	NA	NA	NA	NA
171	Lithium	Single Sex	Y	Y	7793	191	1417	N			Y	Y	6521	309	916	0	62	0	47	0.568807339	0
172	Lithium	Single Sex	Y	Y	7808	1045	1549	Y			Y	N	6588	NA	NA	NA	NA	NA	NA	NA	NA
173	Lithium	Single Sex	Y	Y	7822	360	1458	Y			Y	Y	6644	11170	211	33	73	42	80	0.464912281	0.328947368
174	Lithium	Single Sex	Y	Y	7846	174	1305	N			Y	Y	6710	673	830	0	41	0	39	0.5125	0
175	Lithium	Single Sex	Y	Y	8206	435	1170	Y			Y	Y	6791	5940	802	1	42	0	50	0.462365591	0.010752688
176	Lithium	Single Sex	N	NA	NA	NA	NA	NA			N	NA	NA	NA	NA	NA	NA	NA	NA	NA	NA
177	Lithium	Single Sex	Y	Y	8256	383	862	Y			Y	Y	6955	401	772	0	29	1	46	0.381578947	0.013157895
178	Lithium	Single Sex	N	NA	NA	NA	NA	NA			N	NA	NA	NA	NA	NA	NA	NA	NA	NA	NA
179	Lithium	Single Sex	Y	Y	8301	391	1353	Y			Y	N	7137	NA	NA	NA	NA	NA	NA	NA	NA
180	Lithium	Single Sex	N	NA	NA	NA	NA	NA			N	NA	NA	NA	NA	NA	NA	NA	NA	NA	NA
181	Lithium	Single Sex	Y	Y	8388	450	1606	Y			Y	Y	7285	258	682	NA	NA	NA	NA	NA	NA
182	Lithium	Single Sex	Y	Y	8816	177	2306	Y			Y	N	7423	NA	NA	NA	NA	NA	NA	NA	NA
183	Lithium	Single Sex	Y	Y	8836	422	1989	N			Y	Y	7526	233	848	0	109	0	112	0.49321267	0
184	Lithium	Single Sex	Y	Y	8849	399	1239	Y			Y	Y	7634	8653	744	4	87	8	70	0.538461538	0.071005917
185	Lithium	Single Sex	Y	Y	8862	1607	538	Y			Y	N	7799	NA	NA	NA	NA	NA	NA	NA	NA
186	Lithium	Single Sex	Y	Y	9187	599	931	Y			Y	Y	7876	5186	934	0	57	1	35	0.612903226	0.010752688
187	Lithium	Single Sex	Y	Y	9202	369	1369	Y			Y	N	7980	NA	NA	NA	NA	NA	NA	NA	NA
188	Lithium	Single Sex	Y	Y	9216	355	1249	N			Y	Y	8086	8456	145	NA	NA	NA	NA	NA	NA
189	Lithium	Single Sex	Y	Y	9239	536	1573	Y			Y	Y	8221	10586	1141	0	69	0	93	0.425925926	0
190	Lithium	Single Sex	Y	Y	9647	193	1347	Y			Y	N	8306	NA	NA	NA	NA	NA	NA	NA	NA
191	Lithium	Single Sex	Y	Y	9668	765	1277	N			Y	Y	8375	257	819	0	75	0	69	0.520833333	0
192	Lithium	Single Sex	Y	Y	10874	203	1194	Y			Y	Y	8489	10717	474	0	3	0	1	0.75	0
193	Lithium	Single Sex	N	NA	NA	NA	NA	NA			N	NA	NA	NA	NA	NA	NA	NA	NA	NA	NA
194	Lithium	Single Sex	Y	Y	10128	166	1486	Y			Y	Y	8656	183	889	0	18	0	35	0.339622642	0
195	Lithium	Single Sex	Y	N	10155	NA	NA	NA			N	NA	NA	NA	NA	NA	NA	NA	NA	NA	NA
196	Lithium	Single Sex	Y	Y	10180	564	1042	N			Y	Y	8795	364	659	0	91	0	108	0.457286432	0
197	Lithium	Single Sex	Y	Y	10195	556	1253	N			Y	Y	8891	286	744	0	60	0	63	0.487804878	0
198	Lithium	Single Sex	Y	Y	10776	338	1088	NA			N	NA	NA	NA	NA	NA	NA	NA	NA	NA	NA
199	Lithium	Single Sex	N	NA	NA	NA	NA	NA			N	NA	NA	NA	NA	NA	NA	NA	NA	NA	NA
200	Lithium	Single Sex	N	NA	NA	NA	NA	NA			N	NA	NA	NA	NA	NA	NA	NA	NA	NA	NA
201	Control	Mixed Sex	Y	Y	139	419	846	N			Y	Y	156	350	856	0	43	0	49	0.467391304	0
202	Control	Mixed Sex	Y	N	265	NA	NA	NA			N	NA	NA	NA	NA	NA	NA	NA	NA	NA	NA
203	Control	Mixed Sex	Y	Y	288	1777	920	Y			Y	Y	338	4922	622	4	57	4	49	0.535087719	0.070175439
204	Control	Mixed Sex	Y	N	401	NA	NA	NA			N	NA	NA	NA	NA	NA	NA	NA	NA	NA	NA
205	Control	Mixed Sex	Y	N	427	NA	NA	NA			N	NA	NA	NA	NA	NA	NA	NA	NA	NA	NA
206	Control	Mixed Sex	Y	Y	434	246	945	Y			Y	Y	540	120	925	2	52	0	46	0.54	0.02
207	Control	Mixed Sex	Y	Y	535	210	935	Y			Y	N	575	NA	NA	NA	NA	NA	NA	NA	NA
208	Control	Mixed Sex	Y	N	573	NA	NA	Y	NM BUT USED FOR 2ND MATE		Y	Y	619	1101	231	1	31	1	24	0.561403509	0.035087719
209	Control	Mixed Sex	Y	N	590	NA	NA	NA			N	NA	NA	NA	NA	NA	NA	NA	NA	NA	NA
210	Control	Mixed Sex	Y	Y	723	265	1336	Y			Y	Y	686	229	858	0	86	0	86	0.5	0
211	Control	Mixed Sex	Y	Y	730	749	845	N			Y	Y	767	115	819	0	88	0	100	0.468085106	0
212	Control	Mixed Sex	Y	Y	702	789	833	Y			Y	N	835	NA	NA	NA	NA	NA	NA	NA	NA
213	Control	Mixed Sex	Y	Y	810	126	1128	Y			Y	N	887	NA	NA	NA	NA	NA	NA	NA	NA
214	Control	Mixed Sex	Y	Y	853	197	1440	Y			Y	N	935	NA	NA	NA	NA	NA	NA	NA	NA
215	Control	Mixed Sex	Y	Y	790	774	716	N			Y	Y	986	362	1091	0	66	0	94	0.4125	0
216	Control	Mixed Sex	Y	Y	1006	555	419	N			Y	Y	1030	210	817	0	70	0	91	0.434782609	0
217	Control	Mixed Sex	Y	Y	1026	489	825	Y			N	NA	NA	NA	NA	NA	NA	NA	NA	NA	NA
218	Control	Mixed Sex	N	NA	NA	NA	NA	NA			N	NA	NA	NA	NA	NA	NA	NA	NA	NA	NA
219	Control	Mixed Sex	Y	NA	NA	NA	786	Y	NO MATE START TIME RECORDED		Y	Y	1184	306	797	0	57	0	67	0.459677419	0
220	Control	Mixed Sex	Y	Y	1276	258	1276	NA			N	NA	NA	NA	NA	NA	NA	NA	NA	NA	NA
221	Control	Mixed Sex	Y	Y	1297	519	657	Y			Y	N	1291	NA	NA	NA	NA	NA	NA	NA	NA
222	Control	Mixed Sex	Y	Y	1581	160	1085	Y			Y	N	1334	NA	NA	NA	NA	NA	NA	NA	NA
223	Control	Mixed Sex	Y	N	1600	NA	NA	NA			N	NA	NA	NA	NA	NA	NA	NA	NA	NA	NA
224	Control	Mixed Sex	Y	Y	1619	4848	409	N			Y	Y	1505	390	1050	0	63	0	60	0.512195122	0
225	Control	Mixed Sex	N	NA	NA	NA	NA	NA			N	NA	NA	NA	NA	NA	NA	NA	NA	NA	NA
226	Control	Mixed Sex	Y	Y	1941	436	1132	Y			Y	N	1745	NA	NA	NA	NA	NA	NA	NA	NA
227	Control	Mixed Sex	Y	Y	2029	351	865	N			Y	Y	1817	292	851	0	68	0	69	0.496350365	0
228	Control	Mixed Sex	Y	N	2054	NA	NA	N	NM BUT USED FOR 2ND MATE		Y	Y	1918	105	778	0	59	0	76	0.437037037	0
229	Control	Mixed Sex	Y	Y	2271	342	1162	Y			Y	N	2022	NA	NA	NA	NA	NA	NA	NA	NA
230	Control	Mixed Sex	Y	Y	2283	3794	1392	Y			Y	Y	2107	10510	676	2	67	3	61	0.518796992	0.037593985
231	Control	Mixed Sex	Y	N	2520	NA	NA	Y	NM BUT USED FOR 2ND MATE		Y	N	2180	NA	NA	NA	NA	NA	NA	NA	NA
232	Control	Mixed Sex	N	NA	NA	NA	NA	NA			N	NA	NA	NA	NA	NA	NA	NA	NA	NA	NA
233	Control	Mixed Sex	Y	Y	2557	464	804	Y			Y	N	2332	NA	NA	NA	NA	NA	NA	NA	NA
234	Control	Mixed Sex	Y	Y	2879	571	1066	Y			Y	N	2412	NA	NA	NA	NA	NA	NA	NA	NA
235	Control	Mixed Sex	Y	Y	2844	812	465	NA			Y	Y	2489	399	730	0	94	0	95	0.497354497	0
236	Control	Mixed Sex	Y	N	2861	NA	NA	NA			N	NA	NA	NA	NA	NA	NA	NA	NA	NA	NA
237	Control	Mixed Sex	Y	Y	3536	397	893	Y			Y	N	2699	NA	NA	NA	NA	NA	NA	NA	NA
238	Control	Mixed Sex	Y	Y	3554	264	2023	Y			Y	Y	2704	1478	747	0	67	2	88	0.426751592	0.012738854
239	Control	Mixed Sex	Y	Y	3570	334	835	Y			Y	N	2828	NA	NA	NA	NA	NA	NA	NA	NA
240	Control	Mixed Sex	Y	Y	3590	212	611	N			Y	Y	2947	104	660	NA	NA	NA	NA	NA	NA
241	Control	Mixed Sex	Y	Y	3930	752	1096	Y			Y	N	3024	NA	NA	NA	NA	NA	NA	NA	NA
242	Control	Mixed Sex	Y	N	3944	NA	NA	NA			N	NA	NA	NA	NA	NA	NA	NA	NA	NA	NA
243	Control	Mixed Sex	Y	Y	3960	229	1023	Y		PSEUDOMATE EXCLUDE	N	NA	NA	NA	NA	NA	NA	NA	NA	NA	NA
244	Control	Mixed Sex	Y	N	3987	NA	NA	N	NM BUT USED FOR 2ND MATE		N	NA	NA	NA	NA	NA	NA	NA	NA	NA	NA
245	Control	Mixed Sex	Y	Y	4347	278	1121	Y			Y	Y	3399	2027	611	0	31	0	46	0.402597403	0
246	Control	Mixed Sex	Y	N	4365	NA	NA	NA			N	NA	NA	NA	NA	NA	NA	NA	NA	NA	NA
247	Control	Mixed Sex	Y	Y	4385	246	1084	N			Y	Y	3595	263	726	0	59	0	48	0.551401869	0
248	Control	Mixed Sex	Y	Y	4619	516	1292	Y			Y	N	3693	NA	NA	NA	NA	NA	NA	NA	NA
249	Control	Mixed Sex	Y	Y	4636	301	963	Y			Y	N	3878	NA	NA	NA	NA	NA	NA	NA	NA
250	Control	Mixed Sex	Y	Y	4652	148	631	N			Y	Y	3941	373	1197	0	78	0	64	0.549295775	0
251	Control	Mixed Sex	Y	Y	4992	3178	1220	Y			Y	Y	4056	1296	829	4	64	7	66	0.482269504	0.078014184
252	Control	Mixed Sex	Y	Y	5006	191	1029	Y			Y	N	4243	NA	NA	NA	NA	NA	NA	NA	NA
253	Control	Mixed Sex	Y	Y	5024	6663	1311	Y			Y	Y	4339	406	955	0	60	1	73	0.447761194	0.007462687
254	Control	Mixed Sex	Y	N	5039	NA	NA	N	NM BUT USED FOR 2ND MATE		Y	Y	4413	208	975	0	31	0	33	0.484375	0
255	Control	Mixed Sex	Y	Y	5486	265	827	Y			Y	N	4488	NA	NA	NA	NA	NA	NA	NA	NA
256	Control	Mixed Sex	Y	Y	5503	385	1185	Y			Y	N	4664	NA	NA	NA	NA	NA	NA	NA	NA
257	Control	Mixed Sex	N	NA	NA	NA	NA	NA			N	NA	NA	NA	NA	NA	NA	NA	NA	NA	NA
258	Control	Mixed Sex	Y	Y	5564	452	970	Y			Y	N	5240	NA	NA	NA	NA	NA	NA	NA	NA
259	Control	Mixed Sex	Y	Y	6570	380	166	NA			N	NA	NA	NA	NA	NA	NA	NA	NA	NA	NA
260	Control	Mixed Sex	Y	N	6593	NA	NA	NA			N	NA	NA	NA	NA	NA	NA	NA	NA	NA	NA
261	Control	Mixed Sex	Y	Y	6615	235	912	N	Began remating		Y	Y	5560	521	914	0	80	0	51	0.610687023	0
262	Control	Mixed Sex	Y	Y	6634	203	1370	Y			Y	N	5672	NA	NA	NA	NA	NA	NA	NA	NA
263	Control	Mixed Sex	Y	Y	6993	1989	1697	Y			Y	Y	5782	315	913	1	48	0	51	0.49	0.01
264	Control	Mixed Sex	N	NA	NA	NA	NA	NA			N	NA	NA	NA	NA	NA	NA	NA	NA	NA	NA
265	Control	Mixed Sex	Y	Y	7023	3644	1331	Y			Y	N	5928	NA	NA	NA	NA	NA	NA	NA	NA
266	Control	Mixed Sex	Y	Y	7060	835	643	Y			Y	N	6020	NA	NA	NA	NA	NA	NA	NA	NA
267	Control	Mixed Sex	Y	N	7413	NA	NA	NA			N	NA	NA	NA	NA	NA	NA	NA	NA	NA	NA
268	Control	Mixed Sex	Y	N	7430	NA	NA	NA			N	NA	NA	NA	NA	NA	NA	NA	NA	NA	NA
269	Control	Mixed Sex	Y	Y	7446	2436	1039	Y			Y	Y	6262	512	489	NA	NA	NA	NA	NA	NA
270	Control	Mixed Sex	Y	N	7477	NA	NA	NA			N	NA	NA	NA	NA	NA	NA	NA	NA	NA	NA
271	Control	Mixed Sex	Y	Y	7896	519	783	Y			Y	Y	6537	493	404	0	77	0	93	0.452941176	0
272	Control	Mixed Sex	Y	Y	7920	500	768	Y			Y	Y	6597	250	640	0	34	0	55	0.382022472	0
273	Control	Mixed Sex	N	NA	NA	NA	NA	NA			N	NA	NA	NA	NA	NA	NA	NA	NA	NA	NA
274	Control	Mixed Sex	Y	Y	7961	398	1042	Y			Y	N	6747	NA	NA	NA	NA	NA	NA	NA	NA
275	Control	Mixed Sex	Y	Y	8421	723	852	Y			Y	N	6806	NA	NA	NA	NA	NA	NA	NA	NA
276	Control	Mixed Sex	Y	Y	8441	680	859	N			Y	N	6895	NA	NA	NA	NA	NA	NA	NA	NA
277	Control	Mixed Sex	Y	Y	8456	694	846	Y			Y	N	6971	NA	NA	NA	NA	NA	NA	NA	NA
278	Control	Mixed Sex	Y	Y	8478	280	1238	Y			Y	N	7083	NA	NA	NA	NA	NA	NA	NA	NA
279	Control	Mixed Sex	Y	Y	9279	1286	501	N			Y	N	7149	NA	NA	NA	NA	NA	NA	NA	NA
280	Control	Mixed Sex	Y	Y	9299	1271	699	Y			Y	Y	7214	4862	905	7	54	8	69	0.442028986	0.108695652
281	Control	Mixed Sex	Y	Y	8900	431	974	N			Y	Y	7307	1017	375	0	55	0	61	0.474137931	0
282	Control	Mixed Sex	Y	Y	8917	263	1280	N			Y	Y	7445	1150	722	0	86	0	109	0.441025641	0
283	Control	Mixed Sex	N	NA	NA	NA	NA	NA			N	NA	NA	NA	NA	NA	NA	NA	NA	NA	NA
284	Control	Mixed Sex	Y	Y	8950	350	1160	Y			Y	Y	7706	217	986	1	67	0	69	0.496350365	0.00729927
285	Control	Mixed Sex	Y	Y	9317	403	740	Y			Y	N	7824	NA	NA	NA	NA	NA	NA	NA	NA
286	Control	Mixed Sex	N	NA	NA	NA	NA	NA			N	NA	NA	NA	NA	NA	NA	NA	NA	NA	NA
287	Control	Mixed Sex	Y	Y	9370	350	740	Y			Y	Y	8004	296	655	0	99	0	114	0.464788732	0
288	Control	Mixed Sex	Y	Y	9385	1947	358	N			Y	Y	8170	395	676	0	77	0	79	0.493589744	0
289	Control	Mixed Sex	Y	Y	9757	443	570	Y			Y	Y	8243	2190	741	5	63	1	60	0.527131783	0.046511628
290	Control	Mixed Sex	N	NA	NA	NA	NA	NA			N	NA	NA	NA	NA	NA	NA	NA	NA	NA	NA
291	Control	Mixed Sex	Y	Y	9819	371	949	N			Y	Y	8398	167	904	0	84	0	95	0.469273743	0
292	Control	Mixed Sex	Y	Y	9834	2007	230	N			Y	Y	8513	215	837	0	72	0	103	0.411428571	0
293	Control	Mixed Sex	N	NA	NA	NA	NA	NA			N	NA	NA	NA	NA	NA	NA	NA	NA	NA	NA
294	Control	Mixed Sex	Y	Y	10358	506	908	N			Y	Y	8687	280	761	0	83	0	89	0.48255814	0
295	Control	Mixed Sex	Y	Y	10703	356	1493	Y			Y	Y	8737	4151	200	2	51	2	54	0.486238532	0.036697248
296	Control	Mixed Sex	Y	Y	10739	400	1517	Y			Y	N	8846	NA	NA	NA	NA	NA	NA	NA	NA
297	Control	Mixed Sex	N	NA	NA	NA	NA	NA			N	NA	NA	NA	NA	NA	NA	NA	NA	NA	NA
298	Control	Mixed Sex	N	NA	NA	NA	NA	NA			N	NA	NA	NA	NA	NA	NA	NA	NA	NA	NA
299	Control	Mixed Sex	N	NA	NA	NA	NA	NA			N	NA	NA	NA	NA	NA	NA	NA	NA	NA	NA
300	Control	Mixed Sex	N	NA	NA	NA	NA	NA			N	NA	NA	NA	NA	NA	NA	NA	NA	NA	NA
301	Lithium	Mixed Sex	N	NA	NA	NA	NA	NA			N	NA	NA	NA	NA	NA	NA	NA	NA	NA	NA
302	Lithium	Mixed Sex	Y	N	345	NA	NA	NA			N	NA	NA	NA	NA	NA	NA	NA	NA	NA	NA
303	Lithium	Mixed Sex	Y	Y	513	762	615	N			Y	Y	354	175	889	0	30	0	31	0.491803279	0
304	Lithium	Mixed Sex	Y	Y	467	1261	855	Y		NM BUT USED FOR P1	Y	N	449	NA	NA	8	39	10	51	0.435185185	0.166666667
305	Lithium	Mixed Sex	Y	Y	484	236	791	Y			Y	Y	506	8233	817	5	39	10	51	0.419047619	0.142857143
306	Lithium	Mixed Sex	Y	N	495	NA	NA	NA			N	NA	NA	NA	NA	NA	NA	NA	NA	NA	NA
307	Lithium	Mixed Sex	Y	Y	640	258	1253	N			Y	Y	584	153	883	NA	NA	NA	NA	NA	NA
308	Lithium	Mixed Sex	Y	N	687	NA	NA	NA			N	NA	NA	NA	NA	NA	NA	NA	NA	NA	NA
309	Lithium	Mixed Sex	Y	N	663	NA	NA	Y	NM BUT USED FOR 2ND MATE		Y	Y	665	2342	664	0	55	0	51	0.518867925	0
310	Lithium	Mixed Sex	Y	Y	757	232	901	N			Y	Y	733	267	1222	0	39	0	41	0.4875	0
311	Lithium	Mixed Sex	Y	Y	746	733	845	N			Y	Y	775	254	744	0	29	0	31	0.483333333	0
312	Lithium	Mixed Sex	Y	Y	830	200	846	Y			Y	Y	854	96	928	0	10	0	10	0.5	0
313	Lithium	Mixed Sex	Y	Y	843	401	786	N			Y	Y	909	120	933	0	52	0	59	0.468468468	0
314	Lithium	Mixed Sex	Y	Y	866	559	1065	Y			Y	Y	955	1968	687	0	47	1	53	0.465346535	0.00990099
315	Lithium	Mixed Sex	Y	Y	905	509	1076	Y			Y	Y	1004	395	579	0	56	0	52	0.518518519	0
316	Lithium	Mixed Sex	Y	Y	1133	418	669	N			Y	Y	1043	97	1500	0	27	0	37	0.421875	0
317	Lithium	Mixed Sex	Y	Y	1141	3387	972	Y			Y	Y	1092	6616	800	7	26	20	40	0.35483871	0.290322581
318	Lithium	Mixed Sex	Y	Y	1263	4534	1121	Y			Y	N	1141	NA	NA	NA	NA	NA	NA	NA	NA
319	Lithium	Mixed Sex	Y	Y	1326	224	385	N			Y	Y	1195	194	992	0	60	0	66	0.476190476	0
320	Lithium	Mixed Sex	Y	Y	1503	581	1073	Y			Y	Y	1257	243	830	1	30	0	45	0.407894737	0.013157895
321	Lithium	Mixed Sex	Y	N	1376	NA	NA	NA			N	NA	NA	NA	NA	NA	NA	NA	NA	NA	NA
322	Lithium	Mixed Sex	Y	Y	1642	405	994	Y			Y	Y	1350	1159	737	2	61	0	56	0.529411765	0.016806723
323	Lithium	Mixed Sex	Y	Y	1663	2018	1079	Y			Y	N	1464	NA	NA	NA	NA	NA	NA	NA	NA
324	Lithium	Mixed Sex	N	NA	NA	NA	NA	NA	PSEUDOMATE EXCLUDE		N	NA	NA	NA	NA	NA	NA	NA	NA	NA	NA
325	Lithium	Mixed Sex	Y	Y	2091	309	986	N			Y	Y	1572	248	797	0	65	0	67	0.492424242	0
326	Lithium	Mixed Sex	Y	Y	2091	304	850	Y			Y	Y	1771	338	963	0	17	0	27	0.386363636	0
327	Lithium	Mixed Sex	Y	N	2105	NA	NA	NA	NM BUT USED FOR 2ND MATE		N	NA	NA	NA	NA	NA	NA	NA	NA	NA	NA
328	Lithium	Mixed Sex	Y	Y	2304	1046	867	Y			Y	N	1934	NA	NA	NA	NA	NA	NA	NA	NA
329	Lithium	Mixed Sex	Y	N	2325	NA	NA	NA			N	NA	NA	NA	NA	NA	NA	NA	NA	NA	NA
330	Lithium	Mixed Sex	Y	Y	2344	1002	871	N			Y	N	2118	NA	NA	NA	NA	NA	NA	NA	NA
331	Lithium	Mixed Sex	Y	Y	2589	507	913	Y			Y	Y	2197	617	829	1	67	0	72	0.485714286	0.007142857
332	Lithium	Mixed Sex	Y	Y	2604	811	700	N			Y	Y	2270	230	757	0	71	0	60	0.541984733	0
333	Lithium	Mixed Sex	Y	N	2626	NA	NA	NA			N	NA	NA	NA	NA	NA	NA	NA	NA	NA	NA
334	Lithium	Mixed Sex	Y	Y	3296	2294	865	N			Y	Y	2432	164	840	0	26	0	27	0.490566038	0
335	Lithium	Mixed Sex	N	NA	NA	NA	NA	NA			N	NA	NA	NA	NA	NA	NA	NA	NA	NA	NA
336	Lithium	Mixed Sex	Y	N	3334	NA	NA	NA			N	NA	NA	NA	NA	NA	NA	NA	NA	NA	NA
337	Lithium	Mixed Sex	N	NA	NA	NA	NA	NA			N	NA	NA	NA	NA	NA	NA	NA	NA	NA	NA
338	Lithium	Mixed Sex	Y	Y	3635	1889	1252	Y			Y	Y	2725	10202	484	1	59	5	74	0.431654676	0.043165468
339	Lithium	Mixed Sex	Y	Y	3659	178	1229	Y			Y	N	2893	NA	NA	NA	NA	NA	NA	NA	NA
340	Lithium	Mixed Sex	Y	Y	3683	611	1394	NA			N	NA	NA	NA	NA	NA	NA	NA	NA	NA	NA
341	Lithium	Mixed Sex	Y	Y	4025	2292	1284	NA			N	NA	NA	NA	NA	NA	NA	NA	NA	NA	NA
342	Lithium	Mixed Sex	Y	Y	4040	267	1361	Y			Y	Y	3109	7571	947	1	50	1	64	0.439655172	0.017241379
343	Lithium	Mixed Sex	Y	Y	4058	1112	1020	N			Y	Y	3182	130	772	0	50	0	54	0.480769231	0
344	Lithium	Mixed Sex	Y	Y	4084	492	709	N			Y	Y	3335	265	624	0	42	0	54	0.4375	0
345	Lithium	Mixed Sex	N	NA	NA	NA	NA	NA			N	NA	NA	NA	NA	NA	NA	NA	NA	NA	NA
346	Lithium	Mixed Sex	Y	Y	4429	1031	708	Y			Y	Y	3534	493	931	0	6	0	3	0.666666667	0
347	Lithium	Mixed Sex	Y	Y	4448	404	388	N		NM BUT USED FOR P1	Y	N	3620	NA	NA	0	56	0	41	0.577319588	0
348	Lithium	Mixed Sex	Y	Y	4696	261	743	Y			Y	Y	3710	9790	683	0	50	0	53	0.485436893	0
349	Lithium	Mixed Sex	Y	N	4714	NA	NA	NA			N	NA	NA	NA	NA	NA	NA	NA	NA	NA	NA
350	Lithium	Mixed Sex	Y	N	4735	NA	NA	NA			N	NA	NA	NA	NA	NA	NA	NA	NA	NA	NA
351	Lithium	Mixed Sex	Y	Y	5069	739	1122	Y			Y	N	4078	NA	NA	NA	NA	NA	NA	NA	NA
352	Lithium	Mixed Sex	Y	Y	5086	240	941	Y			Y	Y	4262	483	865	0	72	1	68	0.510638298	0.007092199
353	Lithium	Mixed Sex	Y	Y	5105	510	791	N			Y	Y	4354	258	1018	0	105	0	95	0.525	0
354	Lithium	Mixed Sex	Y	Y	5135	736	1186	Y			Y	Y	4430	2032	1034	4	6	0	9	0.526315789	0.210526316
355	Lithium	Mixed Sex	Y	N	5600	NA	NA	NA			N	NA	NA	NA	NA	NA	NA	NA	NA	NA	NA
356	Lithium	Mixed Sex	Y	Y	5635	325	1006	Y			Y	N	5105	NA	NA	NA	NA	NA	NA	NA	NA
357	Lithium	Mixed Sex	Y	Y	5659	233	224	N			Y	Y	5176	215	745	0	60	0	58	0.508474576	0
358	Lithium	Mixed Sex	Y	Y	5720	440	780	N			Y	Y	5248	421	451	0	44	0	37	0.543209877	0
359	Lithium	Mixed Sex	Y	Y	6672	842	1157	NA			Y	Y	5337	474	801	0	53	0	55	0.490740741	0
360	Lithium	Mixed Sex	Y	Y	6690	2113	1047	NA			N	NA	NA	NA	NA	NA	NA	NA	NA	NA	NA
361	Lithium	Mixed Sex	Y	Y	6707	NA	NA	Y			Y	N	5610	NA	NA	NA	NA	NA	NA	NA	NA
362	Lithium	Mixed Sex	Y	Y	6728	553	1085	Y			Y	Y	5713	1741	715	0	68	2	70	0.485714286	0.014285714
363	Lithium	Mixed Sex	Y	Y	7094	486	952	Y			Y	Y	5800	207	902	0	33	0	41	0.445945946	0
364	Lithium	Mixed Sex	Y	Y	7114	4008	1423	Y			Y	Y	5879	174	687	0	73	0	91	0.445121951	0
365	Lithium	Mixed Sex	Y	Y	7114	479	976	Y			Y	N	5971	NA	NA	NA	NA	NA	NA	NA	NA
366	Lithium	Mixed Sex	Y	Y	7158	435	963	Y			Y	Y	6055	4713	963	1	94	0	91	0.510752688	0.005376344
367	Lithium	Mixed Sex	Y	Y	7517	1087	1197	Y			Y	Y	6139	535	745	0	48	0	44	0.52173913	0
368	Lithium	Mixed Sex	Y	Y	7539	525	1337	Y			Y	N	6197	NA	NA	NA	NA	NA	NA	NA	NA
369	Lithium	Mixed Sex	Y	Y	7563	492	966	N			Y	Y	6281	120	788	0	77	0	65	0.542253521	0
370	Lithium	Mixed Sex	Y	Y	7590	1029	863	Y			Y	Y	6470	381	645	0	77	2	77	0.493589744	0.012820513
371	Lithium	Mixed Sex	Y	Y	7996	476	949	Y			Y	N	6555	NA	NA	NA	NA	NA	NA	NA	NA
372	Lithium	Mixed Sex	Y	Y	8018	448	434	N			Y	Y	6612	173	814	0	55	0	62	0.47008547	0
373	Lithium	Mixed Sex	Y	Y	8037	429	815	N			Y	Y	6679	129	996	0	43	0	63	0.405660377	0
374	Lithium	Mixed Sex	Y	N	8063	NA	NA	NA			N	NA	NA	NA	NA	NA	NA	NA	NA	NA	NA
375	Lithium	Mixed Sex	Y	Y	8519	754	420	Y			Y	N	6824	NA	NA	NA	NA	NA	NA	NA	NA
376	Lithium	Mixed Sex	Y	Y	8534	347	822	N			Y	Y	6912	118	946	0	83	0	65	0.560810811	0
377	Lithium	Mixed Sex	N	NA	NA	NA	NA	NA			N	NA	NA	NA	NA	NA	NA	NA	NA	NA	NA
378	Lithium	Mixed Sex	Y	Y	8561	670	1213	N			Y	N	7100	NA	NA	NA	NA	NA	NA	NA	NA
379	Lithium	Mixed Sex	Y	N	9042	NA	NA	NA			N	NA	NA	NA	NA	NA	NA	NA	NA	NA	NA
380	Lithium	Mixed Sex	Y	N	9057	NA	NA	NA			N	NA	NA	NA	NA	NA	NA	NA	NA	NA	NA
381	Lithium	Mixed Sex	Y	Y	9009	5413	884	N			Y	Y	7351	324	1032	0	80	0	72	0.526315789	0
382	Lithium	Mixed Sex	Y	Y	9027	573	1654	Y			Y	Y	7457	3614	686	0	65	1	64	0.5	0.007692308
383	Lithium	Mixed Sex	Y	N	8933	NA	NA	NA			N	NA	NA	NA	NA	NA	NA	NA	NA	NA	NA
384	Lithium	Mixed Sex	Y	Y	9437	319	398	N			Y	Y	7760	381	786	0	46	0	52	0.469387755	0
385	Lithium	Mixed Sex	Y	Y	8251	1419	1337	Y			Y	Y	7848	3623	409	1	43	1	42	0.505747126	0.022988506
386	Lithium	Mixed Sex	Y	Y	9471	1006	530	Y			Y	Y	7939	3257	723	1	62	4	54	0.520661157	0.041322314
387	Lithium	Mixed Sex	Y	N	9488	NA	NA	NA			N	NA	NA	NA	NA	NA	NA	NA	NA	NA	NA
388	Lithium	Mixed Sex	Y	Y	9516	554	538	N			Y	Y	8170	395	921	NA	NA	NA	NA	NA	NA
389	Lithium	Mixed Sex	Y	Y	9861	463	472	Y			Y	Y	8264	1488	930	0	44	0	49	0.47311828	0
390	Lithium	Mixed Sex	Y	N	9883	NA	NA	NA			N	NA	NA	NA	NA	NA	NA	NA	NA	NA	NA
391	Lithium	Mixed Sex	Y	Y	9949	217	1544	Y			N	NA	NA	NA	NA	NA	NA	NA	NA	NA	NA
392	Lithium	Mixed Sex	Y	Y	9978	993	1238	Y			Y	Y	8535	3822	495	2	26	1	39	0.411764706	0.044117647
393	Lithium	Mixed Sex	Y	Y	10418	446	1117	Y			Y	N	8604	NA	NA	NA	NA	NA	NA	NA	NA
394	Lithium	Mixed Sex	Y	N	10439	NA	NA	NA			N	NA	NA	NA	NA	NA	NA	NA	NA	NA	NA
395	Lithium	Mixed Sex	Y	Y	10464	426	507	N			Y	Y	8769	58	1037	0	61	0	45	0.575471698	0
396	Lithium	Mixed Sex	Y	N	10480	NA	NA	NA			N	NA	NA	NA	NA	NA	NA	NA	NA	NA	NA
397	Lithium	Mixed Sex	Y	Y	10904	203	1339	Y			Y	Y	8928	4873	741	5	69	11	77	0.456790123	0.098765432
398	Lithium	Mixed Sex	Y	Y	10918	824	1286	N			Y	N	9023	NA	NA	NA	NA	NA	NA	NA	NA
399	Lithium	Mixed Sex	N	NA	NA	NA	NA	NA			N	NA	NA	NA	NA	NA	NA	NA	NA	NA	NA
400	Lithium	Mixed Sex	N	NA	NA	NA	NA	NA			N	NA	NA	NA	NA	NA	NA	NA	NA	NA	NA
